# Supplementary material for: Feasibility of a Remotely Delivered Strength and Balance Training Program for Older Adults with Cancer
Source: Curr Oncol. 2021 Nov 2;28(6):4408–19. doi: 10.3390/curroncol28060374 (PMC8628693; doi:10.3390/curroncol28060374)
Supplement: Supplementary file 1 [file curroncol-28-00374-s001.zip]

Archive with 2 entries (2 files):
- Supplementary Table S1_Findings from exit survey.pdf
- Supplementary Table S2_Free text comments from exit survey.pdf
